# Supplementary material for: Evaluation of stem-like side population cells in a recurrent nasopharyngeal carcinoma cell line
Source: Cancer Cell Int. 2014 Oct 9;14:101. doi: 10.1186/s12935-014-0101-0 (PMC4195955; doi:10.1186/s12935-014-0101-0)
Supplement: Additional file 1: — DNA fingerprinting profile of HK1 cells. [file 12935_2014_101_MOESM1_ESM.xls]

## Sheet: Sheet3
Cell line								STRs
	D3S1358	vWA	FGA	D8S1179	D21S11	D18S51	D5S818	D13S317	D7S820	D16S539	THO1	TPOX	CSF1PO	D2S1338	D19S433	AMEL
HK11	15	18,19	26	11,13	28,29	17	11,13	11	8,11	9,11	7,9	8,11	11,12	20,23	14	X
HK12	15	18,19	26	11,13	28,29	17	11,13	11	8,11	9,11	7,9	8,11	11,12	20,23	14	X
1 published data from Chan et al. [18]
2 used in present study
